# Supplementary material for: The Immunoregulatory and Regenerative Potential of Activated Human Stem Cell Secretome Mitigates Acute-on-Chronic Liver Failure in a Rat Model
Source: Int J Mol Sci. 2024 Feb 8;25(4):2073. doi: 10.3390/ijms25042073 (PMC10889754; doi:10.3390/ijms25042073)
Supplement: Supplementary file 1 [file ijms-25-02073-s001.zip]

Archive with 3 entries (3 files):
- Supp Table 2.pdf
- Supp. Table 1.pdf
- Supplementary Figures V2.pdf
